# Supplementary material for: Comprehensive Biological and Chemical Evaluation of Two Seseli Species (S. gummiferum and S. transcaucasicum)
Source: Antioxidants (Basel). 2021 Sep 24;10(10):1510. doi: 10.3390/antiox10101510 (PMC8532678; doi:10.3390/antiox10101510)
Supplement: Supplementary file 1 [file antioxidants-10-01510-s001.zip]

Archive with 1 entries (1 files):
- antioxidants-1373740-SI.pdf
